# Supplementary material for: A Novel m6A-Related LncRNA Signature for Predicting Prognosis, Chemotherapy and Immunotherapy Response in Patients with Lung Adenocarcinoma
Source: Cells. 2022 Aug 3;11(15):2399. doi: 10.3390/cells11152399 (PMC9368324; doi:10.3390/cells11152399)
Supplement: Supplementary file 1 [file cells-11-02399-s001.zip]

Archive with 2 entries (2 files):
- cells-1809121-Supplementary Tables.xls
- cells-1809121-supplementary-figures.pdf
